# Supplementary material for: Physiologically-Based Pharmacokinetic/Pharmacodynamic Model of MBQ-167 to Predict Tumor Growth Inhibition in Mice
Source: Pharmaceutics. 2020 Oct 15;12(10):975. doi: 10.3390/pharmaceutics12100975 (PMC7602742; doi:10.3390/pharmaceutics12100975)
Supplement: Supplementary file 1 [file pharmaceutics-12-00975-s001.zip]

Archive with 1 entries (1 files):
- pharmaceutics-955694-supplementary.docx
